# Supplementary material for: Brucella activates the host RIDD pathway to subvert BLOS1-directed immune defense
Source: eLife. 2022 May 19;11:e73625. doi: 10.7554/eLife.73625 (PMC9119680; doi:10.7554/eLife.73625)
Supplement: Source data 2. [file elife-73625-data2.zip]

Archive with 2 entries (2 files):
- de_Figueiredo_04-09-2021-RA-eLife-73625R1_Source_data_2.7z
- __MACOSX/._de_Figueiredo_04-09-2021-RA-eLife-73625R1_Source_data_2.7z
